# Supplementary material for: Comparative Genetic Analysis of Psoriatic Arthritis and Psoriasis for the Discovery of Genetic Risk Factors and Risk Prediction Modeling
Source: Arthritis Rheumatol. 2022 Aug 4;74(9):1535–43. doi: 10.1002/art.42154 (PMC9539852; doi:10.1002/art.42154)
Supplement: Supplementary file 3 — Supplementary table 1 | summary of clinical phenotype data for available psoriatic arthritis patients Supplementary table 2 | two sets of genetic features used witin the Michigan classification pipeline Supplementary table 3 | Priority Index gene prioritisation of PsA compared to population controls (top 100) Supplementary table 4 | Priority Index pathway prioritisation for PsA compared to population controls Supplementary table 5 | Priority Index gene prioritisation of PsA compared to PsC (top 100) Supplementary table 6 | Priority Index pathway prioritisation for PsA compared to PsC Supplementary table 7 | Classification performance metrics for random forest and conditional random forest in internal validation (IV) using the PsA‐BSTOP GWAS and external validation (EV) using the UK Biobank ICD10 dataset Supplementary table 8 | SNP weight for best model from SparSNP cross‐validation (intercept = 0.335167696577) [file ART-74-1535-s003.xlsx]

## Sheet: STable1
Supplementary table 1 | summary of clinical phenotype data for available psoriatic arthritis patients
Characteristic		data availability (n)
Female gender, n (%)	1204 (51)	2353
Caucasian, n(%)	2033 (99.8)	2037
Body mass index median (IQR)	29 (26-33)	363
Baseline smoking status, n(%)		1790
Non-smoker	866 (48)
Smoker	545 (30)
Ex-smoker	379 (21)
Age of skin symptoms n(%), yrs		2091
Less than 40	1322 (63)
More than 40	769 (37)
Age of arthritis symptoms n(%), yrs		2235
Less than 40	1059 (47)
More than 40	1176 (53)
Psoriasis at baseline n(%)	128 (72)	178
Ever had psoriasis n(%)	1759 (100)	1759
Family history of psoriasis n(%)	87 (49)	178
Psoriatic nail dystropy n(%)	1034 (59)	1758
Current dactylitis n(%)	574 (33)	1762
Ever had dactylitis n(%)	646 (86)	752
Juxtaarticular new bone formation n(%)	93 (10)	913
Joint involvement n(%)		1941
Mixed axial and peripheral	449 (23)
Pure peripheral joint involvement	1448 (75)
Pure spinal involvement	44 (2)
Baseline PASI score median (IQR)	1.2 (0-2.7)	178
Baseline swolllen joint count (0-66) median (IQR)	0 (0-1)	178
Baseline tender joint count (0-66) median (IQR)	3 (0-8)	178
Baseline Leeds Enthesitis Score	0 (0-1)	178
Baseline enthesitis present n(%)	276 (15)	1890
Baseline HAQ score median (IQR)	0.875 (0.25-1.75)	1735
Ever had inflammatory bowel disease n(%)	46 (2)	1985
Ever had uveitis n(%)	50 (1)	1799
Sacro-iliac joint erosions present n(%)	38 (11)	358
aPercentage of the individuals for whom information on the characteristic was available

## Sheet: STable2
Supplementary table 2 | two sets of genetic features used witin the Michigan classification pipeline
Random forest			Conditional inference forest
Chr	Position	Alleles	Chr	Position	Alleles
6	31324207	HLA-B(AA:L95)	6	31323039	TGAAGGGCTCCA/T
6	31376928	C/T	6	31377817	C/T
6	31323039	TGAAGGGCTCCA/T	6	31377851	A/G
6	31377974	T/C	5	107654074	TA/T
1	67627292	CTA/C	9	81186382	A/C
18	71038706	C/G	6	31300297	T/C
1	55518752	T/C	11	86495697	T/C
6	29944004	A/C	8	55078876	A/G
6	32337392	T/C	3	67271303	C/T
3	67211884	C/T	14	34275727	G/C
6	31324851	AT/A	9	125311082	T/TTTG
5	40207083	G/T	2	182484053	CTT/CT
6	31321407	T/C	7	5873245	C/T
8	56647774	G/T	9	18436598	T/C
1	19313343	A/G	9	111060196	A/G
5	140851530	C/T	14	65708746	CA/C
9	14455821	A/G	9	90809598	A/G
1	97146047	A/G	1	103154054	T/C
3	104170137	A/G	1	21017520	A/G
9	4301392	G/A	4	155762272	T/C
11	128276297	CT/C	1	67627292	CTA/C
5	57165599	A/G	9	38409663	C/T
8	79529798	C/T	20	55403586	C/CT
21	30922000	T/G	9	832133	A/T
12	124528178	A/G	4	61573229	G/A
16	11794895	T/C	17	80899811	A/T
6	31344252	G/C	1	205619184	A/C
6	31324003	HLA-B(AA:E163)	11	26543031	A/G
2	233137319	A/G	15	55388244	C/T
6	159522796	T/A	10	805389	T/C
5	96369780	A/G	16	13803530	C/CA
6	30842753	G/T	5	140851530	C/T
5	54195147	T/TC	17	50381798	A/G
11	81578888	A/T	13	103058594	T/C
21	38255101	C/T	1	186284338	CA/C
5	108516901	C/T	9	122048516	CT/C
6	137977695	T/C	2	153856491	G/A
10	99773047	T/C	16	7458057	T/C
8	96251303	A/C	8	70912829	C/T
16	75390809	C/CTTTTTTTTTTTT	15	34867342	T/C
13	47654068	T/C	15	26903815	A/T
5	158381287	C/A	1	102903054	T/C
22	45727688	A/C	6	32398648	A/G
11	71099057	A/G	10	53068604	T/C
6	31347538	T/G	5	78697485	C/T
1	200925992	A/G	6	80317983	T/C
2	207989470	C/T	11	44306907	T/C
6	20533736	G/GT	5	62307392	T/C
1	67820194	T/C	3	183158125	AT/ATT
2	33719473	T/C	6	99319240	A/T
1	22690417	T/C	15	100798776	T/C
13	67560612	C/T	2	233144018	A/G
16	57482861	G/A	3	156756843	A/T
6	31327170	A/G	2	96179305	T/A
9	8203648	A/G	1	234241703	T/A
4	48308223	A/G	2	108016563	<CN0>/T
7	123412353	A/G	1	109116348	G/A
7	26637664	T/C	9	15612156	T/C
22	35343077	A/G	1	81138156	T/C
16	10918995	C/CA	7	137461416	A/G
8	18590928	G/A	6	131573349	C/G
1	81085263	T/G	4	100387950	TAA/TA
9	126791907	T/C	2	171615106	A/G
11	97407844	A/G	6	110229956	G/A
9	90792863	T/C	13	78521453	C/T
12	19509905	T/A	4	130558604	T/A
5	96077584	T/C	7	77603243	ATT/A
4	25222016	A/G	5	38343268	A/G
2	23178053	T/G	3	20699684	G/C
8	101816418	G/C	2	103908982	A/G
10	110164436	G/A	14	75875225	G/A
2	135283024	T/G	10	4331726	A/G
18	67546689	T/C	14	87896543	T/G
5	10505467	G/A	18	8488788	G/C
19	55845386	G/A	4	127995476	A/T
3	126405059	C/G	3	42930458	T/C
4	96532828	A/G	6	88904444	T/C
1	152686773	T/G	15	27436754	C/T
1	180575168	A/G	7	8981801	C/G
1	114468256	A/T	22	27670645	TGGG/T
6	76272310	T/C	6	150892649	C/T
8	10607906	T/C	5	96369780	A/G
6	32186348	T/C	10	77551330	T/C
4	46980679	T/G	18	4089791	A/G
2	207490386	C/T	21	37854171	A/G
17	44070583	G/A	5	179270055	G/A
8	79343069	G/A	6	148639757	C/T
12	24869514	G/A	16	72349121	TAAAACAAAAC/T
14	78118334	C/T	5	97546357	G/A
2	43908477	C/T	8	16580763	T/C
4	177258839	A/G	4	138211632	GTATA/G
1	238670539	G/A	3	197143019	CT/CTT
15	86288267	C/A	6	68352062	ATT/A
8	73002280	A/ACC	14	95828984	T/C
18	13255156	T/G	5	1697239	A/G
1	237929556	G/T	6	45389142	C/CT
8	22432377	A/C	8	87093275	C/T
14	79003623	T/C	11	82241328	T/C
6	31270451	T/C	4	169756372	A/G
8	18998870	A/G	8	73064714	C/T
7	140532269	C/G	20	15518426	T/C
4	155597624	A/T	10	12871169	G/C
3	148903923	A/G	4	120278153	A/G
10	96421416	G/A	20	56668517	CT/C
15	24126620	C/G	9	15114269	A/G
8	55835446	C/G	17	17316631	A/G
1	77729669	T/C	6	111364344	T/A
4	146524560	G/T	19	39575176	A/AG
3	33000357	CAA/C	4	100725248	C/T
8	119885879	C/T	10	123857554	G/T
2	41925981	T/C	5	65889329	C/A
19	49448440	C/T	2	123500110	C/T
11	76343549	A/T	8	125785784	TTTTAATCCCCA/T
4	100351436	A/C	11	24347770	C/CGT
8	12712011	A/G	3	35450033	G/T
16	49530740	T/C	3	176102604	T/A
11	44302338	A/G	22	45727688	A/C
7	157700614	T/C	3	64183364	C/G
2	101054149	G/T	16	72806434	A/C
8	66679221	C/A	5	31748347	AT/A
19	57656429	T/G	10	128214487	A/G
15	46963798	G/A	5	122618100	G/C
3	33672032	T/C	9	95990157	G/A
1	7952137	T/C	21	27846053	A/G
18	8479685	T/C	22	19914311	C/A
9	13806091	T/C	7	128078177	T/C
2	134793572	G/A	14	96583359	A/G
1	167568441	T/C	19	29367937	C/G
14	24372307	TCC/T	13	26536373	C/A
12	96271658	T/G	7	27527646	C/A
7	147407076	T/G	22	42134539	T/C
2	234569137	A/G	8	130635018	C/G
7	153867574	T/C	16	78147088	T/C
3	143389746	G/C	4	21239185	A/C
1	7870048	C/T	1	213570063	G/C
3	101393583	A/C	6	164518080	A/G
9	4099566	T/C	13	59033020	C/T
5	7890892	A/T	3	118166055	T/C
16	89806347	T/A	8	17182541	A/G
4	118608729	T/C	4	106199328	CAT/C
9	85899893	C/G	17	55616505	T/C
1	38473463	T/C	18	38038290	G/A
5	62810669	G/T	3	76440573	A/T
19	5066330	A/G	3	978500	G/A
2	43360962	G/A	15	78290944	G/A
9	93515638	C/T	2	23170082	CT/C
19	11175409	C/T	7	52904446	G/C
6	125015138	T/C	5	40081675	C/CT
7	107476870	G/C	17	67877119	A/C
10	101271789	C/A	3	14483960	T/C
1	117032783	A/G	3	116728168	A/AC
10	60078795	A/G	4	61925972	G/A
10	59842445	G/A	10	83915568	C/A
4	183881718	G/T	2	212048407	C/G
12	48295133	T/C	7	122801292	T/C
6	83526701	TTA/T	2	10312800	A/G
11	42808742	G/A	6	18384236	A/G
6	32109938	T/G	8	128990632	A/C
6	32681928	T/G	4	99749736	G/A
1	30459797	A/G	9	114011408	T/TA
14	43517217	G/A	22	44295495	G/C
11	97321326	C/T	11	113111320	T/C
5	178552518	G/A	3	4629151	A/C
8	129031106	G/A	4	38076385	CT/CTT
7	147851734	A/G	10	53287405	T/G
2	25159372	A/G	11	132707559	C/A
2	190646207	C/T	1	15123100	A/G
4	104904765	A/G	7	105579952	C/T
9	96679448	A/G	6	44517438	C/T
18	53111322	G/A	14	59295366	G/A
19	55058269	A/G	14	23904148	A/G
4	4883736	G/T	3	1622190	T/G
17	54859055	A/T	6	152086488	C/A
5	1705513	C/A	2	161760489	T/C
12	117661748	T/C	8	1295882	A/G
10	16221561	G/A	9	22541383	G/A
17	32497214	C/T	6	85695180	A/G
8	4816363	T/C	2	44192157	C/T
11	79446422	A/C	3	63269031	CA/C
14	76914497	G/A	17	55961471	A/G
16	56917245	T/A	1	156882996	C/G
2	134994754	C/T	1	116306007	T/G
1	197766291	G/A	19	51816319	T/C
4	168641015	T/G	16	66122498	C/T
10	14116573	T/C	4	165697380	A/G
2	109625736	C/T	13	98960284	T/TCTC
5	157553602	T/C	4	86874895	T/G
16	58041836	G/A	20	61999769	A/G
4	82519888	G/T	20	16102316	A/C
5	72532174	T/C	7	131986888	C/T
7	18337611	C/T	20	40964651	T/C
6	14595376	CT/C	15	61919026	T/G
3	88529242	T/A	16	84257998	T/C
6	31613991	G/A	5	156627387	A/G
21	35732456	G/A	14	59776695	G/T
14	62869137	C/T	6	75947129	T/C
4	189026673	G/A	14	62725664	GT/G
3	58553850	G/A	2	60291353	A/T
13	30498148	G/A	9	8815084	A/G
8	59498685	G/T	5	174039157	G/A

## Sheet: STable3
Supplementary table 3 | Priority Index gene prioritisation of PsA compared to population controls (top 100)
name	rank	rating	description	seed	nGene	cGene	eGene	dGene	pGene	fGene
ICAM1	1	5	intercellular adhesion molecule 1	Y	0	10	1	1	0	1
IRF1	2	4.94039	interferon regulatory factor 1	Y	0	7	3	1	0	1
UBA52	3	4.35271	ubiquitin A-52 residue ribosomal protein fusion product 1	N	0	0	0	0	0	0
HINT1	4	4.30909	histidine triad nucleotide binding protein 1	Y	0	11	0	0	0	0
CNPY2	5	4.17483	canopy FGF signaling regulator 2	Y	1	6	9	0	0	0
HLA-A	6	4.15979	major histocompatibility complex, class I, A	Y	0	0	2	1	1	1
HLA-DRB1	7	4.15907	major histocompatibility complex, class II, DR beta 1	N	0	0	0	0	0	0
PA2G4	8	4.04649	proliferation-associated 2G4	Y	0	11	0	0	0	0
MRPL4	9	3.97811	mitochondrial ribosomal protein L4	Y	0	10	0	0	0	0
RPL41	10	3.86195	ribosomal protein L41	Y	0	11	0	0	0	0
ADRA1B	11	3.8352	adrenoceptor alpha 1B	Y	0	9	0	1	0	0
STAT2	12	3.80806	signal transducer and activator of transcription 2	Y	1	0	3	1	0	0
TYK2	13	3.7102	tyrosine kinase 2	Y	1	2	1	1	1	0
GBP2	14	3.70815	guanylate binding protein 2	N	0	0	0	0	0	0
ERBB3	15	3.68591	erb-b2 receptor tyrosine kinase 3	Y	0	6	0	0	0	0
IRF7	16	3.67555	interferon regulatory factor 7	N	0	0	0	0	0	0
IRF5	17	3.66614	interferon regulatory factor 5	N	0	0	0	0	0	0
IL4	18	3.6508	interleukin 4	Y	1	0	0	1	0	1
HLA-B	19	3.61721	major histocompatibility complex, class I, B	N	0	0	0	0	0	0
RELA	20	3.61547	RELA proto-oncogene, NF-kB subunit	Y	0	0	1	1	0	1
HLA-C	21	3.61263	major histocompatibility complex, class I, C	N	0	0	0	0	0	0
IRF3	22	3.61166	interferon regulatory factor 3	N	0	0	0	0	0	0
SOCS3	23	3.60729	suppressor of cytokine signaling 3	N	0	0	0	0	0	0
IRF6	24	3.6057	interferon regulatory factor 6	N	0	0	0	0	0	0
LYRM7	25	3.59409	LYR motif containing 7	Y	0	11	0	0	0	0
MT2A	26	3.59257	metallothionein 2A	N	0	0	0	0	0	0
CDNF	27	3.58816	cerebral dopamine neurotrophic factor	N	0	0	0	0	0	0
GBP1	28	3.58713	guanylate binding protein 1	N	0	0	0	0	0	0
IRF8	29	3.58683	interferon regulatory factor 8	N	0	0	0	0	0	0
IRF4	30	3.58644	interferon regulatory factor 4	N	0	0	0	0	0	0
IFI30	31	3.58561	IFI30, lysosomal thiol reductase	N	0	0	0	0	0	0
CDC34	32	3.57583	cell division cycle 34	N	0	0	0	0	0	0
IRF2	33	3.56173	interferon regulatory factor 2	N	0	0	0	0	0	0
MANF	34	3.55949	mesencephalic astrocyte derived neurotrophic factor	N	0	0	0	0	0	0
BCKDHA	35	3.55946	branched chain keto acid dehydrogenase E1, alpha polypeptide	N	0	0	0	0	0	0
IRF9	36	3.55014	interferon regulatory factor 9	N	0	0	0	0	0	0
OAS3	37	3.54463	2'-5'-oligoadenylate synthetase 3	N	0	0	0	0	0	0
ICAM4	38	3.54294	intercellular adhesion molecule 4 (Landsteiner-Wiener blood group)	Y	0	2	0	0	0	1
OAS2	39	3.53593	2'-5'-oligoadenylate synthetase 2	N	0	0	0	0	0	0
OAS1	40	3.53327	2'-5'-oligoadenylate synthetase 1	N	0	0	0	0	0	0
STAT5A	41	3.52079	signal transducer and activator of transcription 5A	Y	0	0	1	0	0	0
OASL	42	3.51995	2'-5'-oligoadenylate synthetase like	N	0	0	0	0	0	0
BIRC3	43	3.50115	baculoviral IAP repeat containing 3	Y	0	0	1	0	1	1
SP100	44	3.49051	SP100 nuclear antigen	N	0	0	0	0	0	0
UBE2L3	45	3.46964	ubiquitin conjugating enzyme E2 L3	Y	1	0	8	0	0	0
XAF1	46	3.45221	XIAP associated factor 1	N	0	0	0	0	0	0
HIST1H4I	47	3.44707	histone cluster 1 H4 family member i	N	0	0	0	0	0	0
ICAM3	48	3.44647	intercellular adhesion molecule 3	Y	1	0	0	1	0	1
B2M	49	3.44642	beta-2-microglobulin	N	0	0	0	0	0	0
PTAFR	50	3.43889	platelet activating factor receptor	N	0	0	0	0	0	0
IFIT3	51	3.42587	interferon induced protein with tetratricopeptide repeats 3	Y	0	0	1	1	0	0
SMARCC2	52	3.41759	SWI/SNF related, matrix associated, actin dependent regulator of chromatin subfamily c member 2	Y	0	4	0	0	0	0
IFIT1	53	3.4081	interferon induced protein with tetratricopeptide repeats 1	N	0	0	0	0	0	0
IL23A	54	3.39963	interleukin 23 subunit alpha	Y	1	3	0	1	0	1
MYLIP	55	3.38612	myosin regulatory light chain interacting protein	N	0	0	0	0	0	0
LRRTM4	56	3.38489	leucine rich repeat transmembrane neuronal 4	N	0	0	0	0	0	0
RNASEL	57	3.38393	ribonuclease L	N	0	0	0	0	0	0
STAT4	58	3.38227	signal transducer and activator of transcription 4	N	0	0	0	0	0	0
RPL10	59	3.36353	ribosomal protein L10	N	0	0	0	0	0	0
ISG20	60	3.36139	interferon stimulated exonuclease gene 20	N	0	0	0	0	0	0
TLR5	61	3.35955	toll like receptor 5	N	0	0	0	0	0	0
IL12B	62	3.35487	interleukin 12B	Y	1	0	0	1	1	1
NFKB1	63	3.34941	nuclear factor kappa B subunit 1	N	0	0	0	0	0	0
HDAC1	64	3.34682	histone deacetylase 1	N	0	0	0	0	0	0
HLA-F	65	3.34203	major histocompatibility complex, class I, F	Y	0	0	1	0	0	1
CIITA	66	3.34044	class II major histocompatibility complex transactivator	N	0	0	0	0	0	0
IL23R	67	3.33259	interleukin 23 receptor	Y	1	0	0	1	1	1
IFNAR2	68	3.32737	interferon alpha and beta receptor subunit 2	N	0	0	0	0	0	0
CCND1	69	3.30213	cyclin D1	N	0	0	0	0	0	0
HDAC2	70	3.30002	histone deacetylase 2	N	0	0	0	0	0	0
MX1	71	3.29104	MX dynamin like GTPase 1	N	0	0	0	0	0	0
ESM1	72	3.28918	endothelial cell specific molecule 1	N	0	0	0	0	0	0
CTSS	73	3.27988	cathepsin S	N	0	0	0	0	0	0
IFI6	74	3.27875	interferon alpha inducible protein 6	N	0	0	0	0	0	0
IFITM3	75	3.27448	interferon induced transmembrane protein 3	N	0	0	0	0	0	0
IFI35	76	3.26914	interferon induced protein 35	N	0	0	0	0	0	0
IFITM2	77	3.26684	interferon induced transmembrane protein 2	N	0	0	0	0	0	0
IFI27	78	3.26185	interferon alpha inducible protein 27	N	0	0	0	0	0	0
STAT1	79	3.26126	signal transducer and activator of transcription 1	N	0	0	0	0	0	0
CDKN1A	80	3.26084	cyclin dependent kinase inhibitor 1A	Y	0	0	1	1	1	0
SRC	81	3.25583	SRC proto-oncogene, non-receptor tyrosine kinase	N	0	0	0	0	0	0
CLEC4A	82	3.25559	C-type lectin domain family 4 member A	N	0	0	0	0	0	0
STAT5B	83	3.25389	signal transducer and activator of transcription 5B	N	0	0	0	0	0	0
TP53	84	3.25323	tumor protein p53	N	0	0	0	0	0	0
IFNB1	85	3.24666	interferon beta 1	N	0	0	0	0	0	0
HMGB1	86	3.24421	high mobility group box 1	N	0	0	0	0	0	0
ESYT1	87	3.2419	extended synaptotagmin 1	Y	0	10	0	0	0	0
RSAD2	88	3.23715	radical S-adenosyl methionine domain containing 2	N	0	0	0	0	0	0
IFITM1	89	3.23417	interferon induced transmembrane protein 1	N	0	0	0	0	0	0
IL7R	90	3.22832	interleukin 7 receptor	Y	0	0	1	1	1	1
EGR1	91	3.22819	early growth response 1	N	0	0	0	0	0	0
IFIT2	92	3.22645	interferon induced protein with tetratricopeptide repeats 2	N	0	0	0	0	0	0
MX2	93	3.22293	MX dynamin like GTPase 2	N	0	0	0	0	0	0
ICAM2	94	3.21693	intercellular adhesion molecule 2	N	0	0	0	0	0	0
VCAM1	95	3.21303	vascular cell adhesion molecule 1	N	0	0	0	0	0	0
ISG15	96	3.21193	ISG15 ubiquitin-like modifier	N	0	0	0	0	0	0
IL18	97	3.20993	interleukin 18	N	0	0	0	0	0	0
IP6K2	98	3.20745	inositol hexakisphosphate kinase 2	N	0	0	0	0	0	0
STAT3	99	3.20573	signal transducer and activator of transcription 3	N	0	0	0	0	0	0
STAT6	100	3.20339	signal transducer and activator of transcription 6	N	0	0	0	0	0	0

## Sheet: STable4
Supplementaty table 4 | Priority Index pathway prioritisation for PsA compared to population controls
name	nAnno	nOverlap	fc	zscore	pvalue	adjp	or	CIl	CIu	distance	namespace
Cytokine Signaling in Immune system	656	95	14.7	35.7	1.3e-92	7.1e-91	44.5	31.3	64	2	Immune System
Interferon Signaling	186	65	35.4	47.1	2.1e-87	5.8e-86	94.2	63.8	138	3	Immune System
Interferon alpha/beta signaling	69	47	69	56.5	9.1e-81	1.7e-79	310	175	553	4	Immune System
Interferon gamma signaling	81	37	46.3	40.8	5.8e-54	8e-53	111	67	185	4	Immune System
Signaling by Interleukins	445	41	9.33	17.8	1.4e-28	1.6e-27	13.6	9.15	20	3	Immune System
Interleukin-4 and Interleukin-13 signaling	108	23	21.6	21.4	1.2e-24	1.1e-23	31.8	18.5	52.9	4	Immune System
Innate Immune System	965	41	4.3	10.6	5.4e-16	3.8e-15	5.75	3.89	8.36	2	Immune System
DDX58/IFIH1-mediated induction of interferon-alpha/beta	75	15	20.3	16.7	5.6e-16	3.8e-15	27.7	14.2	51	3	Immune System
Adaptive Immune System	679	30	4.48	9.25	3.5e-12	1.9e-11	5.54	3.56	8.4	2	Immune System
Interleukin-2 family signaling	42	10	24.1	15	7.3e-12	3.7e-11	33.5	14.4	71.4	4	Immune System
Interleukin-3, Interleukin-5 and GM-CSF signaling	46	10	22	14.3	2e-11	9e-11	29.7	12.9	62.6	4	Immune System
Toll-like Receptor Cascades	151	15	10.1	11.2	2.3e-11	9.8e-11	12.2	6.45	21.5	3	Immune System
Immunoregulatory interactions between a Lymphoid and a non-Lymphoid cell	104	13	12.7	11.9	2.8e-11	1.1e-10	15.6	7.8	28.9	3	Immune System
Interleukin-12 family signaling	58	10	17.5	12.5	2.3e-10	7.8e-10	22.3	9.85	45.8	4	Immune System
Antiviral mechanism by IFN-stimulated genes	70	10	14.5	11.3	1.6e-09	4.5e-09	17.8	7.97	36	4	Immune System
ISG15 antiviral mechanism	70	10	14.5	11.3	1.6e-09	4.5e-09	17.8	7.97	36	5	Immune System
Toll Like Receptor 3 (TLR3) Cascade	96	11	11.6	10.4	2.6e-09	7.1e-09	13.9	6.55	26.9	4	Immune System
MyD88-independent TLR4 cascade	97	11	11.5	10.3	2.9e-09	7.2e-09	13.8	6.47	26.6	5	Immune System
TRIF(TICAM1)-mediated TLR4 signaling	97	11	11.5	10.3	2.9e-09	7.2e-09	13.8	6.47	26.6	6	Immune System
Toll Like Receptor 4 (TLR4) Cascade	125	12	9.72	9.78	3.7e-09	8.9e-09	11.5	5.63	21.5	4	Immune System
Toll Like Receptor 7/8 (TLR7/8) Cascade	91	10	11.1	9.68	2.1e-08	4.1e-08	13.2	5.97	26.2	4	Immune System
MyD88 dependent cascade initiated on endosome	91	10	11.1	9.68	2.1e-08	4.1e-08	13.2	5.97	26.2	5	Immune System
Toll Like Receptor 9 (TLR9) Cascade	95	10	10.7	9.43	3.2e-08	6.1e-08	12.6	5.69	24.9	4	Immune System
Fc epsilon receptor (FCERI) signaling	123	10	8.23	8.04	3.8e-07	6.3e-07	9.43	4.31	18.5	3	Immune System
Class I MHC mediated antigen processing & presentation	335	12	3.63	4.86	0.00012	0.00015	3.96	1.98	7.24	3	Immune System
Neutrophil degranulation	445	11	2.5	3.21	0.0047	0.005	2.66	1.29	4.96	3	Immune System
PIP3 activates AKT signaling	250	18	7.29	10	4.9e-11	1.8e-10	8.7	4.92	14.6	3	Signal Transduction
Intracellular signaling by second messengers	277	18	6.58	9.36	2.6e-10	8.5e-10	7.78	4.4	13	2	Signal Transduction
PTEN Regulation	137	11	8.13	8.37	1.1e-07	1.9e-07	9.36	4.46	17.8	4	Signal Transduction
Signaling by Receptor Tyrosine Kinases	471	18	3.87	6.32	9.3e-07	1.4e-06	4.39	2.5	7.29	2	Signal Transduction
MAPK family signaling cascades	282	13	4.67	6.21	4.5e-06	6.5e-06	5.21	2.67	9.36	2	Signal Transduction
MAPK1/MAPK3 signaling	244	11	4.57	5.61	3.1e-05	3.9e-05	5.03	2.42	9.44	3	Signal Transduction
RAF/MAP kinase cascade	238	10	4.26	5.06	0.00013	0.00015	4.64	2.15	8.95	4	Signal Transduction

## Sheet: STable5
Supplementary table 5 | Priority Index gene prioritisation of PsA compared to PsC (top 100)
name	rank	rating	description	seed	nGene	cGene	eGene	dGene	pGene	fGene
DCLRE1B	1	5	DNA cross-link repair 1B	Y	0	10	0	0	0	0
UBA52	2	4.97523	ubiquitin A-52 residue ribosomal protein fusion product 1	N	0	0	0	0	0	0
PINX1	3	4.95689	PIN2/TERF1 interacting, telomerase inhibitor 1	N	0	0	0	0	0	0
HLA-DRB1	4	4.92079	major histocompatibility complex, class II, DR beta 1	N	0	0	0	0	0	0
AP4B1	5	4.91791	adaptor related protein complex 4 beta 1 subunit	Y	0	10	0	0	0	0
PSMD4	6	4.88499	proteasome 26S subunit, non-ATPase 4	N	0	0	0	0	0	0
HIST1H4I	7	4.80047	histone cluster 1 H4 family member i	N	0	0	0	0	0	0
HSPA8	8	4.6287	heat shock protein family A (Hsp70) member 8	N	0	0	0	0	0	0
PSMB8	9	4.57703	proteasome subunit beta 8	Y	0	0	4	1	1	0
SLX4	10	4.47732	SLX4 structure-specific endonuclease subunit	N	0	0	0	0	0	0
HIST1H2BD	11	4.4711	histone cluster 1 H2B family member d	N	0	0	0	0	0	0
ARF1	12	4.43901	ADP ribosylation factor 1	N	0	0	0	0	0	0
AP2A2	13	4.42996	adaptor related protein complex 2 alpha 2 subunit	N	0	0	0	0	0	0
CD74	14	4.41372	CD74 molecule	N	0	0	0	0	0	0
AP1M2	15	4.37831	adaptor related protein complex 1 mu 2 subunit	N	0	0	0	0	0	0
TINF2	16	4.37562	TERF1 interacting nuclear factor 2	N	0	0	0	0	0	0
HIST1H2AI	17	4.37368	histone cluster 1 H2A family member i	N	0	0	0	0	0	0
TERF1	18	4.36285	telomeric repeat binding factor 1	N	0	0	0	0	0	0
AP2M1	19	4.34759	adaptor related protein complex 2 mu 1 subunit	N	0	0	0	0	0	0
AP1M1	20	4.33878	adaptor related protein complex 1 mu 1 subunit	N	0	0	0	0	0	0
AP4S1	21	4.32996	adaptor related protein complex 4 sigma 1 subunit	N	0	0	0	0	0	0
AP2S1	22	4.32542	adaptor related protein complex 2 sigma 1 subunit	N	0	0	0	0	0	0
FANCD2	23	4.31933	Fanconi anemia complementation group D2	N	0	0	0	0	0	0
AP2A1	24	4.28811	adaptor related protein complex 2 alpha 1 subunit	N	0	0	0	0	0	0
RAD50	25	4.27309	RAD50 double strand break repair protein	N	0	0	0	0	0	0
AP3D1	26	4.25179	adaptor related protein complex 3 delta 1 subunit	N	0	0	0	0	0	0
TP53	27	4.22691	tumor protein p53	N	0	0	0	0	0	0
MSH2	28	4.22201	mutS homolog 2	N	0	0	0	0	0	0
AP1S2	29	4.22158	adaptor related protein complex 1 sigma 2 subunit	N	0	0	0	0	0	0
MRE11	30	4.21548	MRE11 homolog, double strand break repair nuclease	N	0	0	0	0	0	0
CLTCL1	31	4.2145	clathrin heavy chain like 1	N	0	0	0	0	0	0
AP2B1	32	4.21251	adaptor related protein complex 2 beta 1 subunit	N	0	0	0	0	0	0
CLHC1	33	4.19707	clathrin heavy chain linker domain containing 1	N	0	0	0	0	0	0
CLTC	34	4.19419	clathrin heavy chain	N	0	0	0	0	0	0
AP1S1	35	4.17997	adaptor related protein complex 1 sigma 1 subunit	N	0	0	0	0	0	0
TERF2	36	4.17181	telomeric repeat binding factor 2	N	0	0	0	0	0	0
AP4E1	37	4.16508	adaptor related protein complex 4 epsilon 1 subunit	N	0	0	0	0	0	0
AP1G1	38	4.15988	adaptor related protein complex 1 gamma 1 subunit	N	0	0	0	0	0	0
POT1	39	4.1586	protection of telomeres 1	N	0	0	0	0	0	0
H2AFX	40	4.14019	H2A histone family member X	N	0	0	0	0	0	0
EGFR	41	4.13179	epidermal growth factor receptor	N	0	0	0	0	0	0
AP4M1	42	4.12711	adaptor related protein complex 4 mu 1 subunit	N	0	0	0	0	0	0
AP1B1	43	4.01507	adaptor related protein complex 1 beta 1 subunit	N	0	0	0	0	0	0
PSMA2	44	3.99561	proteasome subunit alpha 2	N	0	0	0	0	0	0
AP5M1	45	3.97923	adaptor related protein complex 5 mu 1 subunit	N	0	0	0	0	0	0
PSMA1	46	3.97664	proteasome subunit alpha 1	N	0	0	0	0	0	0
BRCA1	47	3.97329	BRCA1, DNA repair associated	N	0	0	0	0	0	0
HIST1H3A	48	3.96633	histone cluster 1 H3 family member a	N	0	0	0	0	0	0
CBL	49	3.96114	Cbl proto-oncogene	N	0	0	0	0	0	0
HIST3H3	50	3.95407	histone cluster 3 H3	N	0	0	0	0	0	0
SH3GL2	51	3.94534	SH3 domain containing GRB2 like 2, endophilin A1	N	0	0	0	0	0	0
CLTA	52	3.94379	clathrin light chain A	N	0	0	0	0	0	0
SHC1	53	3.93444	SHC adaptor protein 1	N	0	0	0	0	0	0
FYN	54	3.93077	FYN proto-oncogene, Src family tyrosine kinase	N	0	0	0	0	0	0
CSNK2A2	55	3.91621	casein kinase 2 alpha 2	N	0	0	0	0	0	0
UBE2I	56	3.91128	ubiquitin conjugating enzyme E2 I	N	0	0	0	0	0	0
HSP90AA1	57	3.91039	heat shock protein 90 alpha family class A member 1	N	0	0	0	0	0	0
DNM2	58	3.86935	dynamin 2	N	0	0	0	0	0	0
AP1G2	59	3.86423	adaptor related protein complex 1 gamma 2 subunit	N	0	0	0	0	0	0
RPA1	60	3.86322	replication protein A1	N	0	0	0	0	0	0
GAK	61	3.83012	cyclin G associated kinase	N	0	0	0	0	0	0
RPS6KA3	62	3.8234	ribosomal protein S6 kinase A3	N	0	0	0	0	0	0
JUN	63	3.82078	Jun proto-oncogene, AP-1 transcription factor subunit	N	0	0	0	0	0	0
SH3KBP1	64	3.81496	SH3 domain containing kinase binding protein 1	N	0	0	0	0	0	0
CDH1	65	3.7953	cadherin 1	N	0	0	0	0	0	0
MDM2	66	3.79351	MDM2 proto-oncogene	N	0	0	0	0	0	0
MAPK1	67	3.78397	mitogen-activated protein kinase 1	N	0	0	0	0	0	0
CD28	68	3.78173	CD28 molecule	N	0	0	0	0	0	0
SRC	69	3.77088	SRC proto-oncogene, non-receptor tyrosine kinase	N	0	0	0	0	0	0
PSMC5	70	3.76833	proteasome 26S subunit, ATPase 5	N	0	0	0	0	0	0
AKT1	71	3.76308	AKT serine/threonine kinase 1	N	0	0	0	0	0	0
H3F3A	72	3.76121	H3 histone family member 3A	N	0	0	0	0	0	0
UBB	73	3.75824	ubiquitin B	N	0	0	0	0	0	0
TERT	74	3.75548	telomerase reverse transcriptase	N	0	0	0	0	0	0
CLINT1	75	3.75048	clathrin interactor 1	N	0	0	0	0	0	0
RPS27A	76	3.73427	ribosomal protein S27a	N	0	0	0	0	0	0
TNKS	77	3.73137	tankyrase	N	0	0	0	0	0	0
ERCC2	78	3.73132	ERCC excision repair 2, TFIIH core complex helicase subunit	N	0	0	0	0	0	0
AP1S3	79	3.72288	adaptor related protein complex 1 sigma 3 subunit	N	0	0	0	0	0	0
KAT5	80	3.72018	lysine acetyltransferase 5	N	0	0	0	0	0	0
EZR	81	3.719	ezrin	N	0	0	0	0	0	0
HIST1H2AE	82	3.69866	histone cluster 1 H2A family member e	N	0	0	0	0	0	0
PSMA3	83	3.69776	proteasome subunit alpha 3	N	0	0	0	0	0	0
PSMB9	84	3.69762	proteasome subunit beta 9	N	0	0	0	0	0	0
CDKN1A	85	3.68866	cyclin dependent kinase inhibitor 1A	N	0	0	0	0	0	0
NBN	86	3.68379	nibrin	N	0	0	0	0	0	0
ITSN1	87	3.66879	intersectin 1	N	0	0	0	0	0	0
PSMC2	88	3.65487	proteasome 26S subunit, ATPase 2	N	0	0	0	0	0	0
TP63	89	3.6536	tumor protein p63	N	0	0	0	0	0	0
MYB	90	3.65225	MYB proto-oncogene, transcription factor	N	0	0	0	0	0	0
PSMD7	91	3.65161	proteasome 26S subunit, non-ATPase 7	N	0	0	0	0	0	0
DNAJC6	92	3.63932	DnaJ heat shock protein family (Hsp40) member C6	N	0	0	0	0	0	0
SUMO2	93	3.63919	small ubiquitin-like modifier 2	N	0	0	0	0	0	0
DVL2	94	3.63125	dishevelled segment polarity protein 2	N	0	0	0	0	0	0
EGF	95	3.63017	epidermal growth factor	N	0	0	0	0	0	0
ERCC1	96	3.62885	ERCC excision repair 1, endonuclease non-catalytic subunit	N	0	0	0	0	0	0
PTEN	97	3.62572	phosphatase and tensin homolog	N	0	0	0	0	0	0
MTOR	98	3.62393	mechanistic target of rapamycin	N	0	0	0	0	0	0
EPS15	99	3.62268	epidermal growth factor receptor pathway substrate 15	N	0	0	0	0	0	0
SSRP1	100	3.62068	structure specific recognition protein 1	Y	0	0	4	0	0	0

## Sheet: STable6
Supplementaty table 6 | Priority Index pathway prioritisation for PsA compared to PsC
name	nAnno	nOverlap	fc	zscore	pvalue	adjp	or	CIl	CIu	distance	namespace
Signaling by WNT	290	57	19.9	32.4	9.9e-60	9.5e-58	38.8	26.7	56.1	2	Signal Transduction
PCP/CE pathway	88	40	46	42.3	2.9e-58	1.8e-56	113	69.2	184	4	Signal Transduction
TCF dependent signaling in response to WNT	201	48	24.1	33	3e-54	5.8e-53	45.6	30.6	67.6	3	Signal Transduction
Regulation of PTEN stability and activity	68	35	52	42.2	2e-53	3e-52	138	80.2	238	5	Signal Transduction
Beta-catenin independent WNT signaling	135	41	30.7	34.7	6.1e-51	6e-50	59.6	38.4	91.4	3	Signal Transduction
Degradation of AXIN	54	31	58	42	2.4e-49	1.9e-48	169	92.2	313	4	Signal Transduction
PIP3 activates AKT signaling	250	48	19.4	29.3	2.8e-49	2.1e-48	34.5	23.3	50.5	3	Signal Transduction
Degradation of DVL	56	31	56	41.2	1.2e-48	8.2e-48	156	86.1	286	4	Signal Transduction
PTEN Regulation	137	39	28.8	32.6	3.9e-47	1.9e-46	53.3	34.3	82.1	4	Signal Transduction
Asymmetric localization of PCP proteins	61	31	51.4	39.4	4.8e-47	2.4e-46	130	73.5	228	5	Signal Transduction
Intracellular signaling by second messengers	277	48	17.5	27.7	5.3e-47	2.5e-46	30.4	20.5	44.4	2	Signal Transduction
MAPK6/MAPK4 signaling	87	34	39.5	36	1.4e-46	5.6e-46	82.5	50	135	3	Signal Transduction
Degradation of GLI1 by the proteasome	56	30	54.2	39.8	1.8e-46	7.1e-46	144	79.4	263	4	Signal Transduction
NIK-->noncanonical NF-kB signaling	57	30	53.2	39.5	3.7e-46	1.4e-45	139	76.8	251	4	Immune System
Dectin-1 mediated noncanonical NF-kB signaling	58	30	52.3	39.1	7.7e-46	2.6e-45	134	74.5	241	5	Immune System
GLI3 is processed to GLI3R by the proteasome	59	30	51.4	38.8	1.6e-45	5.1e-45	129	72.3	229	4	Signal Transduction
Hedgehog ligand biogenesis	63	30	48.1	37.5	2.2e-44	6.4e-44	113	64.4	199	3	Signal Transduction
Fc epsilon receptor (FCERI) signaling	123	36	29.6	31.8	5.9e-44	1.6e-43	54	34.1	84.4	3	Immune System
Activation of NF-kappaB in B cells	65	30	46.7	36.9	7.6e-44	2.1e-43	106	61.2	186	5	Immune System
Regulation of RAS by GAPs	67	30	45.3	36.3	2.5e-43	6e-43	101	58.1	173	5	Signal Transduction
Signaling by the B Cell Receptor (BCR)	106	34	32.4	32.5	4.6e-43	1.1e-42	60.7	37.6	96.8	3	Immune System
Adaptive Immune System	677	61	9.11	21.6	5.2e-43	1.3e-42	16	11.3	22.7	2	Immune System
Cross-presentation of soluble exogenous antigens (endosomes)	49	27	55.7	38.3	2.6e-42	5.8e-42	149	79.3	285	5	Immune System
Degradation of beta-catenin by the destruction complex	80	31	39.2	34.2	2.6e-42	5.7e-42	79.4	47.2	133	3	Signal Transduction
Downstream TCR signaling	92	32	35.2	32.9	7.4e-42	1.6e-41	67.4	40.9	110	4	Immune System
Hedgehog 'on' state	83	31	37.8	33.6	1e-41	2.2e-41	74.8	44.6	123	3	Signal Transduction
Downstream signaling events of B Cell Receptor (BCR)	78	30	38.9	33.5	7.8e-41	1.6e-40	77.8	45.9	131	4	Immune System
FCERI mediated NF-kB activation	78	30	38.9	33.5	7.8e-41	1.6e-40	77.8	45.9	131	4	Immune System
CLEC7A (Dectin-1) signaling	93	31	33.7	31.6	7.2e-40	1.4e-39	62.7	37.9	102	4	Immune System
Signaling by Interleukins	445	50	11.4	22.2	2.2e-39	4.1e-39	18.5	12.7	26.6	3	Immune System
TCR signaling	110	32	29.4	29.9	6e-39	1.1e-38	51.8	31.9	82.7	3	Immune System
Interleukin-1 signaling	101	31	31	30.3	1.5e-38	2.7e-38	55.4	33.8	89.6	5	Immune System
MAPK family signaling cascades	282	42	15.1	23.8	4.9e-38	9e-38	23.9	16	35.3	2	Signal Transduction
C-type lectin receptors (CLRs)	134	33	24.9	27.8	1.8e-37	3.2e-37	41.6	26.1	65	3	Immune System
TNFR2 non-canonical NF-kB pathway	98	30	31	29.7	2.8e-37	4.9e-37	54.8	33.2	89	3	Immune System
MAPK1/MAPK3 signaling	244	39	16.2	23.9	1.7e-36	3e-36	25.4	16.7	37.9	3	Signal Transduction
Interleukin-1 family signaling	133	32	24.3	27	5.7e-36	9.7e-36	40	25	62.8	4	Immune System
RAF/MAP kinase cascade	238	38	16.1	23.5	1.6e-35	2.7e-35	25.1	16.5	37.6	4	Signal Transduction
Hedgehog 'off' state	111	30	27.3	27.8	2e-35	3.4e-35	46	28.1	73.8	3	Signal Transduction
Antigen processing-Cross presentation	85	27	32.1	28.8	4.4e-34	7.1e-34	56.4	33.2	94.3	4	Immune System
Signaling by Hedgehog	145	31	21.6	24.9	4.2e-33	6.7e-33	34	21.2	53.4	2	Signal Transduction
Cytokine Signaling in Immune system	654	51	7.88	18	2.6e-32	4.1e-32	12.3	8.52	17.6	2	Immune System
Innate Immune System	965	54	5.66	14.9	4.3e-27	6.2e-27	8.71	6.08	12.4	2	Immune System
Antigen processing: Ubiquitination & Proteasome degradation	283	30	10.7	16.5	1.3e-22	1.8e-22	14.6	9.25	22.4	4	Immune System
Class I MHC mediated antigen processing & presentation	335	30	9.05	14.9	1.7e-20	2.3e-20	12.1	7.67	18.4	3	Immune System
MHC class II antigen presentation	116	20	17.4	17.8	1.4e-19	1.8e-19	23.9	13.5	40.4	3	Immune System
Signaling by EGFR	38	14	37.3	22.4	3.6e-19	4.6e-19	64.2	30	132	3	Signal Transduction
EGFR downregulation	23	12	52.8	24.8	6.9e-19	8.7e-19	118	47	303	4	Signal Transduction
Signaling by Receptor Tyrosine Kinases	471	32	6.87	12.9	3.1e-18	3.9e-18	9	5.82	13.6	2	Signal Transduction
Signaling by NTRKs	140	18	13	14.3	2.2e-15	2.6e-15	16.6	9.26	28.4	3	Signal Transduction
Formation of the beta-catenin:TCF transactivating complex	68	13	19.3	15.1	1e-13	1.2e-13	25.8	12.6	49.2	4	Signal Transduction
Signaling by NTRK1 (TRKA)	57	12	21.3	15.3	2.7e-13	3.1e-13	28.9	13.6	57.1	4	Signal Transduction
Signaling by ERBB2	48	11	23.2	15.4	1e-12	1.1e-12	32	14.4	65.6	3	Signal Transduction
Signaling by Non-Receptor Tyrosine Kinases	53	10	19.1	13.2	9e-11	9.6e-11	24.8	10.9	51.4	2	Signal Transduction
Signaling by PTK6	53	10	19.1	13.2	9e-11	9.6e-11	24.8	10.9	51.4	3	Signal Transduction
Signaling by MET	77	11	14.4	11.8	2.3e-10	2.5e-10	17.9	8.35	35.1	3	Signal Transduction
Cytosolic sensors of pathogen-associated DNA	67	10	15.1	11.6	1e-09	1.1e-09	18.7	8.35	38	3	Immune System
Neutrophil degranulation	445	20	4.54	7.58	1.6e-08	1.6e-08	5.28	3.09	8.6	3	Immune System
Negative regulation of the PI3K/AKT network	102	10	9.91	9.03	6.5e-08	6.7e-08	11.6	5.26	22.9	4	Signal Transduction
RHO GTPase Effectors	285	14	4.97	6.76	9.1e-07	9.2e-07	5.6	2.94	9.88	3	Signal Transduction
Toll-like Receptor Cascades	151	10	6.7	7.03	2.5e-06	2.6e-06	7.53	3.46	14.7	3	Immune System
Signaling by Rho GTPases	407	15	3.73	5.57	1.2e-05	1.3e-05	4.14	2.24	7.17	2	Signal Transduction

## Sheet: STable7
Supplementary table 7 | Classification performance metrics for random forest and conditional random forest in internal validation (IV) using the PsA-BSTOP GWAS and external validation (EV) using the UK Biobank ICD10 dataset
Measurement	Random forest		Conditional inference forest
	IV	EV	IV	EV
Overall performance
Scaled Brier	0.043	-0.73	0.015	-0.62
Brier score	0.22	0.3	0.23	0.32
Discrimination
AUC (95% CI)	0.61 (0.56―0.66)	0.57	0.58	0.55
		(0.54―0.61)	(0.53 ― 0.63)	(0.51 ― 0.58)
Calibration
CITL (95% CI)	0.27	1.2	0.88	1.31
	(-0.13―0.69)	(0.92―1.51)	(0.04 ― 1.72)	(0.92 ―1.51)
Calibration slope (95% CI)	-1.6	-1.19	-2.6	-1.33
	(- 2.4 ―- 0.89)	(-1.68 ― -0.70)	(- 4.15 ― - 1.10)	(- 1.68 ― - 0.70)
Hosmer Lemeshow test	P–Value	P–Value	P–Value	P–Value
	< 0.05	< 0.05	< 0.05	< 0.05
Clinical Usefulness
Sensitivity (TPR)	1	1	1	1
Specificity (TNR)	0.01	0.02	0	0
Accuracy	0.64	0.37	0.63	0.36
Precision	0.64	0.36	0.63	0.36
Fall out	0.99	0.98	1	1
Negative predictive value	0.67	0.88	-	-

## Sheet: STable8
Supplementary table 8 | SNP weight for best model from SparSNP cross-validation (intercept = 0.335167696577)
rsid	chromosome	position	allele	weight	PAGE_BSTOP_pvalue
rs1050414	6	31239506	G	-0.11468	1.05569e-57
rs13200569	6	31243615	A	-0.0398876	7.3527e-50
rs28368843	6	32452587	T	0.0370786	1.96217e-18
rs9266042	6	31318621	T	0.0364465	2.59681e-41
rs142430718	3	121833096	A	-0.0346659	1.02833e-05
rs17219918	6	32734536	A	0.0296565	5.58115e-13
rs28780099	6	30351417	G	-0.0269239	3.58867e-27
rs62525611	8	130587749	A	-0.0254223	9.43645e-06
rs4992474	6	31318933	T	0.0253818	2.33572e-41
rs9271589	6	32591128	A	-0.0218992	1.27079e-27
rs9804640	11	103425084	T	-0.0203592	3.63448e-06
rs34277309	6	31329245	G	0.0193447	1.97411e-10
rs34367447	3	14811545	T	0.018801	6.95684e-06
rs28894993	6	31289714	T	-0.0186124	3.59058e-55
rs145975585	2	29470405	T	-0.0179748	0.000151022
rs17632922	7	53827591	A	-0.0169837	6.04194e-06
rs4148872	6	32802807	T	0.0163835	2.81264e-15
rs79194269	7	80969310	C	-0.015926	3.15211e-05
rs2516446	6	31392484	G	0.015335	2.88325e-12
rs115559682	2	29490497	C	-0.0147775	0.000129515
rs9373578	6	149194713	T	0.0136952	7.9941e-05
rs28732138	6	31316699	A	-0.0132529	6.0533e-55
rs7575369	2	169565265	C	0.0126474	1.05806e-05
rs505920	1	57663090	T	0.0123169	3.64722e-05
rs146551330	2	54464318	C	-0.0114354	9.992e-05
rs72930650	2	205254577	A	0.0113331	0.0012056
rs28732092	6	31052632	T	-0.010896	9.0943e-50
rs12529559	6	32209198	T	0.0099965	2.5777e-13
rs6440720	3	150899246	C	-0.00964749	7.37063e-06
rs75815464	6	88044314	A	0.00963577	2.95448e-05
rs10212501	3	73346745	A	-0.00947168	4.07083e-06
rs13200571	6	31271511	C	-0.00930223	9.39385e-53
rs116834013	6	22737787	T	0.00903691	0.000112592
rs17475879	6	30364508	T	-0.00869855	4.5151e-27
rs7602137	2	197133368	C	0.00845356	4.42742e-05
rs9276826	6	32830568	G	0.00805291	2.76621e-15
rs80053068	6	31270026	C	0.0080323	1.19297e-17
rs12669972	7	81042114	G	-0.00791277	5.03865e-05
rs142425912	13	83204936	A	-0.0077498	8.40021e-05
rs12572197	10	6110180	T	-0.00737936	0.000259084
rs113362878	6	93393634	T	0.007351	1.28359e-05
rs4311865	1	166323776	G	-0.00722781	5.1436e-05
rs12699985	7	18854401	C	0.00710301	5.20458e-05
rs78462601	21	34824576	T	-0.00685702	0.000529296
rs61800548	1	93236334	G	0.00626831	1.338e-05
rs7568419	2	177370519	C	-0.00615521	0.000251248
rs12358220	10	402317	T	-0.00604079	5.66638e-05
rs77636863	1	194463869	C	-0.00587315	4.55606e-05
rs1264457	6	30458064	G	0.00585622	1.16148e-09
rs7561698	2	197133470	G	0.00585549	4.34671e-05
rs772075	10	36196822	C	0.00573468	2.45583e-05
rs17644768	7	53863582	T	-0.0056647	1.87341e-05
rs191937531	3	166861263	C	-0.00549535	0.00212225
rs60014421	5	157105540	G	0.00544142	2.72995e-05
rs13216197	6	31271018	C	-0.005405	1.63182e-52
rs59110939	11	27376883	G	0.00540006	6.85945e-06
rs4694504	4	73496691	G	-0.00529559	2.5503e-05
rs11048659	12	26851607	C	0.0050848	4.98508e-05
rs7532161	1	67642223	A	0.00498244	6.14775e-08
rs28589559	6	32587716	T	0.00494966	2.66058e-17
rs3016635	11	127804345	T	-0.00464627	0.000158658
rs114936791	6	33106688	A	0.00434347	9.62046e-06
rs4688224	3	65013021	A	0.00427037	0.000159661
rs9266225	6	31325193	C	0.00407958	2.70824e-09
rs140705201	19	2908315	G	0.00403081	0.00294328
rs17206147	6	32665311	C	0.00400227	6.62451e-16
rs9271605	6	32591448	A	-0.00399871	1.49373e-27
rs6660812	1	67644173	G	0.00390292	6.02158e-08
rs72742861	15	66280111	T	0.00378095	7.01823e-05
rs137952694	19	45751067	G	-0.00372789	6.50274e-05
rs3865185	16	82646462	T	0.00369989	0.000174238
rs2490710	10	7026246	T	-0.00356137	0.000449114
rs76322208	3	57190585	T	-0.0035326	0.000280533
rs6855247	4	182050254	C	-0.0034127	1.29726e-05
rs6660836	1	67827326	A	0.00324723	1.63764e-05
rs116210462	3	31041518	C	-0.00321885	1.61124e-05
rs66856851	15	66258023	A	0.00321226	7.37059e-05
rs12104169	19	15639715	A	-0.0030909	9.06265e-05
rs2534667	6	31468099	A	-0.00307106	5.09447e-33
rs6067846	20	50230076	T	-0.00307103	0.000110577
rs150031301	1	46749667	G	-0.00298121	0.0018058
rs117642860	8	94262561	T	-0.00297243	6.89915e-05
rs74462192	1	93370972	G	0.00297197	2.78826e-05
rs2239312	16	4066435	A	-0.00296793	0.00012641
rs11085959	19	15641030	C	-0.00287824	9.86038e-05
rs79690404	3	2199935	G	-0.00272604	3.1135e-05
rs116830898	6	22781722	T	0.00270567	0.000203767
rs3804826	3	7738754	A	-0.00269678	0.000435952
rs9472507	6	45544188	A	0.0026495	9.67035e-05
rs62523816	8	130674221	C	-0.00261165	4.76132e-05
rs11794374	9	2350882	A	0.00260147	0.000107751
rs28780103	6	30420778	A	-0.0025937	2.61364e-27
rs9271485	6	32588953	G	-0.00257313	8.73733e-28
rs17228760	15	33085963	A	-0.00249468	0.000214758
rs1495965	1	67753508	C	-0.00249102	6.5386e-07
rs72848707	6	31392991	T	-0.00245912	1.79195e-21
rs2253487	6	31249127	A	-0.00244959	2.06657e-38
rs1967308	16	4065677	T	-0.00243219	0.000106334
rs78780086	10	33869334	A	-0.00242961	0.000698783
rs117775603	15	67404435	T	-0.00242222	0.000134051
rs62306039	4	96486510	C	0.00240649	5.80111e-05
rs114693584	3	145508265	G	-0.00238711	0.00138223
rs114317802	5	13480802	G	-0.00237953	0.000376785
rs28448830	7	8637245	A	0.00235274	0.000119496
rs73159354	3	164218523	A	-0.00228942	0.00376709
rs117689632	17	35119168	C	-0.00227377	0.000302528
rs9677209	2	103575834	T	-0.00226841	0.00024365
rs72844399	6	32634264	T	0.00216287	8.91003e-14
rs9271377	6	32587165	G	0.00208499	4.44877e-23
rs7205148	16	82666823	C	-0.00199635	0.00017052
rs1430509	4	65677447	G	0.00199228	0.000584632
rs149367288	1	46827139	T	-0.0019451	0.00172638
rs41396545	1	67689608	G	0.00192885	2.64592e-06
rs9863749	3	14813176	T	0.0018295	7.07573e-06
rs249182	12	95379553	G	-0.00181702	0.000372661
rs2383062	9	18022795	C	0.00177239	0.00132364
rs12371513	12	16489362	T	-0.00175683	0.00037351
rs73804930	5	173097849	A	0.00175268	0.000489811
